# Supplementary material for: Expanded description and distribution of Opisthotropis tamdaoensis Ziegler, David & Vu, 2008 (Squamata, Natricidae), first record from Yunnan Province of China
Source: Biodivers Data J. 2026 Jan 15;14:e181301. doi: 10.3897/BDJ.14.e181301 (PMC12828335; doi:10.3897/BDJ.14.e181301)
Supplement: XML Treatment for Opisthotropis tamdaoensis [file BDJ.14.e181301-treatment1.xml]

<!DOCTYPE tp:taxon-treatment
  PUBLIC "-//TaxonX//DTD Taxonomic Treatment Publishing DTD v0 20100105//EN" "tax-treatment-NSO.dtd">
<tp:taxon-treatment xmlns:tp="http://www.plazi.org/taxpub"><tp:treatment-meta><mixed-citation publication-type="journal"><person-group><name><surname>Zhao</surname><given-names>Siyuan</given-names></name><name><surname>Ou</surname><given-names>Dingding</given-names></name><name><surname>Zhang</surname><given-names>Long</given-names></name><name><surname>Cai</surname><given-names>Bo</given-names></name><name><surname>Ma</surname><given-names>Shun</given-names></name><name><surname>Liu</surname><given-names>Shuo</given-names></name><name><surname>Guo</surname><given-names>Keji</given-names></name><name><surname>Zhou</surname><given-names>Wei</given-names></name></person-group><article-title>Expanded description and distribution of <italic><tp:taxon-name><tp:taxon-name-part taxon-name-part-type="genus" reg="Opisthotropis">Opisthotropis</tp:taxon-name-part> <tp:taxon-name-part taxon-name-part-type="species" reg="tamdaoensis">tamdaoensis</tp:taxon-name-part></tp:taxon-name></italic> Ziegler, David &amp; Vu, 2008 (<tp:taxon-name><tp:taxon-name-part taxon-name-part-type="order">Squamata</tp:taxon-name-part></tp:taxon-name>, <tp:taxon-name><tp:taxon-name-part taxon-name-part-type="family">Natricidae</tp:taxon-name-part></tp:taxon-name>), first record from Yunnan Province of China</article-title><source>Biodivers Data J</source><day>15</day><month>01</month><year>2026</year><volume>14</volume><pub-id pub-id-type="doi">10.3897/BDJ.14.e181301</pub-id></mixed-citation></tp:treatment-meta><tp:nomenclature><tp:taxon-name><object-id xmlns:xlink="http://www.w3.org/1999/xlink" content-type="arpha" xlink:type="simple">C8E18205-05DD-5683-A5F8-06272357A339</object-id><tp:taxon-name-part taxon-name-part-type="genus">Opisthotropis</tp:taxon-name-part> <tp:taxon-name-part taxon-name-part-type="species">tamdaoensis</tp:taxon-name-part><object-id xmlns:xlink="http://www.w3.org/1999/xlink" content-type="zoobank" xlink:type="simple" object-id-type="ZooBank">31C74129-7B4E-49F5-B141-6A46D698CF76</object-id></tp:taxon-name><tp:taxon-authority>Ziegler, David &amp; Vu, 2008</tp:taxon-authority></tp:nomenclature><tp:treatment-sec sec-type="materials"><title>Materials</title><list list-type="alpha-lower" list-content="occurrences"><list-item><p><bold>Type status:</bold> <named-content xmlns:xlink="http://www.w3.org/1999/xlink" content-type="dwc:typeStatus" xlink:type="simple">Other material</named-content>. <bold>Occurrence:</bold> lifeStage: <named-content xmlns:xlink="http://www.w3.org/1999/xlink" content-type="dwc:lifeStage" xlink:type="simple">juvenile</named-content>; occurrenceID: <named-content xmlns:xlink="http://www.w3.org/1999/xlink" content-type="dwc:occurrenceID" xlink:type="simple">D9E2B425-59B2-5B33-89A7-44A75C710694</named-content>; <bold>Taxon:</bold> scientificName: <named-content xmlns:xlink="http://www.w3.org/1999/xlink" content-type="dwc:scientificName" xlink:type="simple"><italic><tp:taxon-name><tp:taxon-name-part taxon-name-part-type="genus" reg="Opisthotropis">Opisthotropis</tp:taxon-name-part> <tp:taxon-name-part taxon-name-part-type="species" reg="tamdaoensis">tamdaoensis</tp:taxon-name-part></tp:taxon-name></italic></named-content>; class: <named-content xmlns:xlink="http://www.w3.org/1999/xlink" content-type="dwc:class" xlink:type="simple"><tp:taxon-name><tp:taxon-name-part taxon-name-part-type="class">Reptilia</tp:taxon-name-part></tp:taxon-name></named-content>; order: <named-content xmlns:xlink="http://www.w3.org/1999/xlink" content-type="dwc:order" xlink:type="simple"><tp:taxon-name><tp:taxon-name-part taxon-name-part-type="order">Squamata</tp:taxon-name-part></tp:taxon-name></named-content>; family: <named-content xmlns:xlink="http://www.w3.org/1999/xlink" content-type="dwc:family" xlink:type="simple"><tp:taxon-name><tp:taxon-name-part taxon-name-part-type="family">Natricidae</tp:taxon-name-part></tp:taxon-name></named-content>; genus: <named-content xmlns:xlink="http://www.w3.org/1999/xlink" content-type="dwc:genus" xlink:type="simple"><tp:taxon-name><tp:taxon-name-part taxon-name-part-type="genus">Opisthotropis</tp:taxon-name-part></tp:taxon-name></named-content>; specificEpithet: <named-content xmlns:xlink="http://www.w3.org/1999/xlink" content-type="dwc:specificEpithet" xlink:type="simple"><italic><tp:taxon-name><tp:taxon-name-part taxon-name-part-type="genus" reg="Opisthotropis"/><tp:taxon-name-part taxon-name-part-type="species" reg="tamdaoensis">tamdaoensis</tp:taxon-name-part></tp:taxon-name></italic></named-content>; scientificNameAuthorship: <named-content xmlns:xlink="http://www.w3.org/1999/xlink" content-type="dwc:scientificNameAuthorship" xlink:type="simple">Ziegler, David &amp; Vu, 2008</named-content>; <bold>Location:</bold> country: <named-content xmlns:xlink="http://www.w3.org/1999/xlink" content-type="dwc:country" xlink:type="simple">China</named-content>; stateProvince: <named-content xmlns:xlink="http://www.w3.org/1999/xlink" content-type="dwc:stateProvince" xlink:type="simple">Yunnann</named-content>; county: <named-content xmlns:xlink="http://www.w3.org/1999/xlink" content-type="dwc:county" xlink:type="simple">Hekou Yao Autonomous County</named-content>; locality: <named-content xmlns:xlink="http://www.w3.org/1999/xlink" content-type="dwc:locality" xlink:type="simple">Baisha River, Nanxi Town</named-content>; verbatimElevation: <named-content xmlns:xlink="http://www.w3.org/1999/xlink" content-type="dwc:verbatimElevation" xlink:type="simple">152 m</named-content>; decimalLatitude: <named-content xmlns:xlink="http://www.w3.org/1999/xlink" content-type="dwc:decimalLatitude" xlink:type="simple">22.688042</named-content>; decimalLongitude: <named-content xmlns:xlink="http://www.w3.org/1999/xlink" content-type="dwc:decimalLongitude" xlink:type="simple">103.960274</named-content>; <bold>Event:</bold> eventDate: <named-content xmlns:xlink="http://www.w3.org/1999/xlink" content-type="dwc:eventDate" xlink:type="simple">11 April 2015</named-content>; fieldNumber: <named-content xmlns:xlink="http://www.w3.org/1999/xlink" content-type="dwc:fieldNumber" xlink:type="simple">CIB 103778</named-content></p></list-item><list-item><p><bold>Type status:</bold> <named-content xmlns:xlink="http://www.w3.org/1999/xlink" content-type="dwc:typeStatus" xlink:type="simple">Other material</named-content>. <bold>Occurrence:</bold> sex: <named-content xmlns:xlink="http://www.w3.org/1999/xlink" content-type="dwc:sex" xlink:type="simple">female</named-content>; lifeStage: <named-content xmlns:xlink="http://www.w3.org/1999/xlink" content-type="dwc:lifeStage" xlink:type="simple">adult</named-content>; occurrenceID: <named-content xmlns:xlink="http://www.w3.org/1999/xlink" content-type="dwc:occurrenceID" xlink:type="simple">F5AC49FC-216E-571D-9AC2-384C90F2F50D</named-content>; <bold>Taxon:</bold> scientificName: <named-content xmlns:xlink="http://www.w3.org/1999/xlink" content-type="dwc:scientificName" xlink:type="simple"><italic><tp:taxon-name><tp:taxon-name-part taxon-name-part-type="genus" reg="Opisthotropis">Opisthotropis</tp:taxon-name-part> <tp:taxon-name-part taxon-name-part-type="species" reg="tamdaoensis">tamdaoensis</tp:taxon-name-part></tp:taxon-name></italic></named-content>; class: <named-content xmlns:xlink="http://www.w3.org/1999/xlink" content-type="dwc:class" xlink:type="simple"><tp:taxon-name><tp:taxon-name-part taxon-name-part-type="class">Reptilia</tp:taxon-name-part></tp:taxon-name></named-content>; order: <named-content xmlns:xlink="http://www.w3.org/1999/xlink" content-type="dwc:order" xlink:type="simple"><tp:taxon-name><tp:taxon-name-part taxon-name-part-type="order">Squamata</tp:taxon-name-part></tp:taxon-name></named-content>; family: <named-content xmlns:xlink="http://www.w3.org/1999/xlink" content-type="dwc:family" xlink:type="simple"><tp:taxon-name><tp:taxon-name-part taxon-name-part-type="family">Natricidae</tp:taxon-name-part></tp:taxon-name></named-content>; genus: <named-content xmlns:xlink="http://www.w3.org/1999/xlink" content-type="dwc:genus" xlink:type="simple"><tp:taxon-name><tp:taxon-name-part taxon-name-part-type="genus">Opisthotropis</tp:taxon-name-part></tp:taxon-name></named-content>; specificEpithet: <named-content xmlns:xlink="http://www.w3.org/1999/xlink" content-type="dwc:specificEpithet" xlink:type="simple"><italic><tp:taxon-name><tp:taxon-name-part taxon-name-part-type="genus" reg="Opisthotropis"/><tp:taxon-name-part taxon-name-part-type="species" reg="tamdaoensis">tamdaoensis</tp:taxon-name-part></tp:taxon-name></italic></named-content>; scientificNameAuthorship: <named-content xmlns:xlink="http://www.w3.org/1999/xlink" content-type="dwc:scientificNameAuthorship" xlink:type="simple">Ziegler, David &amp; Vu, 2008</named-content>; <bold>Location:</bold> country: <named-content xmlns:xlink="http://www.w3.org/1999/xlink" content-type="dwc:country" xlink:type="simple">China</named-content>; stateProvince: <named-content xmlns:xlink="http://www.w3.org/1999/xlink" content-type="dwc:stateProvince" xlink:type="simple">Yunnan</named-content>; county: <named-content xmlns:xlink="http://www.w3.org/1999/xlink" content-type="dwc:county" xlink:type="simple">Hekou Yao Autonomous County</named-content>; locality: <named-content xmlns:xlink="http://www.w3.org/1999/xlink" content-type="dwc:locality" xlink:type="simple">Baisha River, Nanxi Town</named-content>; verbatimElevation: <named-content xmlns:xlink="http://www.w3.org/1999/xlink" content-type="dwc:verbatimElevation" xlink:type="simple">152 m</named-content>; decimalLatitude: <named-content xmlns:xlink="http://www.w3.org/1999/xlink" content-type="dwc:decimalLatitude" xlink:type="simple">22.688042</named-content>; decimalLongitude: <named-content xmlns:xlink="http://www.w3.org/1999/xlink" content-type="dwc:decimalLongitude" xlink:type="simple">103.960274</named-content>; <bold>Event:</bold> eventDate: <named-content xmlns:xlink="http://www.w3.org/1999/xlink" content-type="dwc:eventDate" xlink:type="simple">11 April, 2015</named-content>; fieldNumber: <named-content xmlns:xlink="http://www.w3.org/1999/xlink" content-type="dwc:fieldNumber" xlink:type="simple">CIB 103779</named-content></p></list-item></list></tp:treatment-sec><tp:treatment-sec sec-type="Etymology"><title>Etymology</title><p>According to the original description, the specific name “<italic><tp:taxon-name><tp:taxon-name-part taxon-name-part-type="genus" reg="Opisthotropis"/><tp:taxon-name-part taxon-name-part-type="species" reg="tamdaoensis">tamdaoensis</tp:taxon-name-part></tp:taxon-name></italic>” refers to the type locality of this species, Tam Dao Mountain ridge (Vinh Phuc Province) in Vietnam (<xref ref-type="bibr" rid="B13720104">Ziegler et al. 2008</xref>). The English name was “Tam Dao Mountain Stream Snake”. As this species is now also reported from China, we suggest its Chinese name as “三岛后棱蛇” (Sān Dăo Hòu Léng Shé), derived from its scientific name.</p></tp:treatment-sec><tp:treatment-sec sec-type="Description of the specimens from China (n = 2)"><title>Description of the specimens from China (n = 2)</title><p>The morphological measurements and scalation features are listed in Table <xref ref-type="table" rid="T13719640">2</xref>. Body medium size, TL 558 mm (except the juvenile), cylindrical, slenderly built; head short and broad, HL/HW 1.18, dorsally depressed, indistinct from neck (except the juvenile); snout moderate; pupil round; tail relatively short, TaL/TL 0.161–0.182, tapering posteriorly.</p><p><bold>Head scalation.</bold> Rostral arc, broad, approximately twice as long as high, visible from above. Internasal two, crescent-shaped, in contact with each other medially behind the rostral, not in contact with loreal, posteriorly in contact with prefrontal. Prefrontal one, in contact with internasal, nasal, loreal, pre-ocular, frontal and supraocular. Frontal one, sub-hexagonal, in contact with supra-ocular and parietals. Parietals large and in contact medially. Nasal directed dorsally, polygonal, not divided, in contact with rostral anteriorly, with the 1<sup>st</sup> and 2<sup>nd</sup> supralabials ventrally, with loreal and prefrontal posteriorly and with internasal dorsally. Nostril long, oval, piecing in middle of nasal, oblique, directed upwards. Loreal one, not entering the orbit, in contact with the 2<sup>nd</sup>, 3<sup>rd</sup> and 4<sup>th</sup> supralabials. Pre-ocular one, height larger than width, in contact with the 5<sup>th</sup> supralabial. Supra-ocular one, nearly twice as long as wide. Postoculars two, the upper one much larger than the lower one. A single anterior temporal (rarely two) and two posterior temporals. Supralabials nine (rarely eight) and the fourth and fifth supralabials entering the orbit. Infralabials nine (rarely ten), the first one in contact with each other behind the mental. Two pairs of chin shields, anterior chin shields larger than the posterior chin shields.</p><p><bold>Body scalation.</bold> Dorsal scale rows 17:17:17, dorsal scales of the anterior body smooth and of the posterior body keeled. Ventrals 160–165. Cloacal plate divided. Subcaudals 51–56, paired.</p><p><bold>Colouration in life.</bold> (Fig. <xref ref-type="fig" rid="F13719632">2</xref>) Eye brown, pupil black; scales on dorsal surface of head olive grey with scattered dark green patches; chin shields light yellow with brownish-black mottling at each margin; body olive-grey with black spots on each junction of the dorsal scales, black spots becoming larger on sides of body and connecting into a side line pattern and the dorsal scales below the lateral lines turning to light yellow; ventrals light yellow; tail olive-grey also with black spots on each junction of the dorsal scales, black spots becoming larger on sides of tail and connecting into a side line pattern and faded at the tail tip; subcaudals light yellow with discontinuous black scattered mottling.</p><p><bold>Colouration in preservation.</bold> (Figs <xref ref-type="fig" rid="F13719634">3</xref>, <xref ref-type="fig" rid="F13719636">4</xref>) Scales on dorsal surface of head brown with scattered dark patches; chin shields light creamy-yellow with brownish-black mottling at each margin; body olive-brown with black spots on each junction of the dorsal scales, black spots becoming larger on sides of body and connecting into a side line pattern and the dorsal scales below the lateral lines turning to light creamy-yellow; ventrals light creamy-yellow; tail olive-brown also with black spots on each junction of the dorsal scales, black spots becoming larger on sides of tail and connecting into a side line pattern and fading at the tail tip; subcaudals light creamy-yellow with discontinuous black scattered mottling.</p></tp:treatment-sec><tp:treatment-sec sec-type="Extended diagnosis"><title>Extended diagnosis</title><p>(1) Nasal not divided below nostril; (2) loreal usually 1, not in contact with internasals; (3) pre-oculars 1–2, postoculars 2 subocular, usually 1; (4) anterior temporals 1–2, posterior temporals 2–4; (5) supralabials usually 9, only the fifth or fifth to sixth supralabial (rarely none) in contact with the orbit; (6) infralabials usually 9–10; (7) first pair of chin shields longer than the second pair; (8) dorsal scales smooth anteriorly, keeled posteriorly, in (17–19)-17-17 rows; (9) tails telatively short, TaL/TL 0.143–0.161; (10) pre ventrals 0–4, ventrals 160–176, precloacal divided; 4856 divided subcaudals; (11) uniform olive-grey dorsum, with a dark longitudinal lateral stripe within the dark flank colouration, ventral side pale or light yellow, without sharp transition towards the dark dorsal colouration, subcaudal region may bear dark mottling.</p></tp:treatment-sec><tp:treatment-sec sec-type="Distribution"><title>Distribution</title><p><italic><tp:taxon-name><tp:taxon-name-part taxon-name-part-type="genus" reg="Opisthotropis">O.</tp:taxon-name-part> <tp:taxon-name-part taxon-name-part-type="species" reg="tamdaoensis">tamdaoensis</tp:taxon-name-part></tp:taxon-name></italic> is currently only known from two localities, where one is from its type localities, Silver Stream in Tam Dao, Vinh Phuc Province, northern Vietnam and the other one is from Baisha River, Nanxi Town, Hekou Yao Autonomous County, Honghe Hani and Yi Autonomous Prefecture, Yunnan Province, China. The Vietnamese specimens were found at elevations in between 750 to 1,500 m above sea level and the Chinese specimens were found at 152 m above sea level, thus the elevation range of <italic><tp:taxon-name><tp:taxon-name-part taxon-name-part-type="genus" reg="Opisthotropis">O.</tp:taxon-name-part> <tp:taxon-name-part taxon-name-part-type="species" reg="tamdaoensis">tamdaoensis</tp:taxon-name-part></tp:taxon-name></italic> is from 152 m to 1,500 m a.s.l. (<xref ref-type="bibr" rid="B13720104">Ziegler et al. 2008</xref>, <xref ref-type="bibr" rid="B13720152">Ziegler et al. 2017</xref>).</p></tp:treatment-sec><tp:treatment-sec sec-type="Natural history notes"><title>Natural history notes</title><p><italic><tp:taxon-name><tp:taxon-name-part taxon-name-part-type="genus" reg="Opisthotropis">O.</tp:taxon-name-part> <tp:taxon-name-part taxon-name-part-type="species" reg="tamdaoensis">tamdaoensis</tp:taxon-name-part></tp:taxon-name></italic> inhabits in secondary monsoon tropical evergreen forest on granitic soil or karst landscapes. The Vietnamese specimens were found between 09:00 to 12:00 am and the Chinese specimens were found at night in April and October, respectively. The snakes were in the shallow water in stream sections with open forest and we also found <italic><tp:taxon-name><tp:taxon-name-part taxon-name-part-type="genus" reg="Odorrana">Odorrana</tp:taxon-name-part> <tp:taxon-name-part taxon-name-part-type="uncertainty-rank">cf.</tp:taxon-name-part> <tp:taxon-name-part taxon-name-part-type="species" reg="graminea">graminea</tp:taxon-name-part></tp:taxon-name></italic> (Boulenger, 1899), <italic><tp:taxon-name><tp:taxon-name-part taxon-name-part-type="genus" reg="Cyrtodactylus">Cyrtodactylus</tp:taxon-name-part> <tp:taxon-name-part taxon-name-part-type="species" reg="gulinqingensis">gulinqingensis</tp:taxon-name-part></tp:taxon-name></italic> Liu, Li, Hou, Orlov &amp; Ananjeva, 2021 and <italic><tp:taxon-name><tp:taxon-name-part taxon-name-part-type="genus" reg="Calotes">Calotes</tp:taxon-name-part> <tp:taxon-name-part taxon-name-part-type="species" reg="emma">emma</tp:taxon-name-part></tp:taxon-name></italic> Gray, 1845 as co-occurring with the Chinese records (<xref ref-type="bibr" rid="B13720152">Ziegler et al. 2017</xref>).</p></tp:treatment-sec><tp:treatment-sec><!--Section generated to contain objects referenced in tp:taxon-treatment.--><table-wrap id="T13719640" position="float" orientation="portrait"><label>Table 2.</label><caption><p>Morphological data of the newly-collected <italic><tp:taxon-name><tp:taxon-name-part taxon-name-part-type="genus" reg="Opisthotropis">Opisthotropis</tp:taxon-name-part> <tp:taxon-name-part taxon-name-part-type="species" reg="tamdaoensis">tamdaoensis</tp:taxon-name-part></tp:taxon-name></italic> specimens from China and from Vietnam, based on Ziegler et al. (2008, 2017), “—” means missing data.</p></caption><table rules="all" border="1"><tbody><tr><td rowspan="1" colspan="1"/><td rowspan="1" colspan="2">Chinese population</td><td rowspan="1" colspan="2">Vietnamese population</td><td rowspan="1" colspan="1">Range (total)</td></tr><tr><td rowspan="1" colspan="1">Voucher numbers</td><td rowspan="1" colspan="1">CIB 103778</td><td rowspan="1" colspan="1">CIB 103779</td><td rowspan="1" colspan="1"/><td rowspan="1" colspan="1"/><td rowspan="1" colspan="1"/></tr><tr><td rowspan="1" colspan="1">Sex</td><td rowspan="1" colspan="1">Juvenile male</td><td rowspan="1" colspan="1">Female</td><td rowspan="1" colspan="1">adult males</td><td rowspan="1" colspan="1">adult females</td><td rowspan="1" colspan="1"/></tr><tr><td rowspan="1" colspan="1">Numbers</td><td rowspan="1" colspan="1">n = 1</td><td rowspan="1" colspan="1">n = 1</td><td rowspan="1" colspan="1">n = 2</td><td rowspan="1" colspan="1">n = 3</td><td rowspan="1" colspan="1">n = 7</td></tr><tr><td rowspan="1" colspan="1">Tail length (TL)</td><td rowspan="1" colspan="1">231</td><td rowspan="1" colspan="1">558</td><td rowspan="1" colspan="1">537—555</td><td rowspan="1" colspan="1">456—522</td><td rowspan="1" colspan="1">456—558</td></tr><tr><td rowspan="1" colspan="1">Snout-vent length (SVL))</td><td rowspan="1" colspan="1">189</td><td rowspan="1" colspan="1">468</td><td rowspan="1" colspan="1">460—475</td><td rowspan="1" colspan="1">384—440</td><td rowspan="1" colspan="1">384—475</td></tr><tr><td rowspan="1" colspan="1">Tail length (TaL)</td><td rowspan="1" colspan="1">42</td><td rowspan="1" colspan="1">90</td><td rowspan="1" colspan="1">77—80</td><td rowspan="1" colspan="1">72—82</td><td rowspan="1" colspan="1">72—90</td></tr><tr><td rowspan="1" colspan="1">TaL/TL</td><td rowspan="1" colspan="1">0.182</td><td rowspan="1" colspan="1">0.161</td><td rowspan="1" colspan="1">0.143–0.144</td><td rowspan="1" colspan="1">0.157</td><td rowspan="1" colspan="1">0.143–0.161</td></tr><tr><td rowspan="1" colspan="1">Head length (HL)</td><td rowspan="1" colspan="1">8.73</td><td rowspan="1" colspan="1">13.26</td><td rowspan="1" colspan="1">—</td><td rowspan="1" colspan="1">—</td><td rowspan="1" colspan="1">—</td></tr><tr><td rowspan="1" colspan="1">Head width (HW)</td><td rowspan="1" colspan="1">4.05</td><td rowspan="1" colspan="1">11.28</td><td rowspan="1" colspan="1">—</td><td rowspan="1" colspan="1">—</td><td rowspan="1" colspan="1">—</td></tr><tr><td rowspan="1" colspan="1">Pre-oculars (PrO)</td><td rowspan="1" colspan="1">1</td><td rowspan="1" colspan="1">1</td><td rowspan="1" colspan="1">1-2</td><td rowspan="1" colspan="1">1-2</td><td rowspan="1" colspan="1">1-2</td></tr><tr><td rowspan="1" colspan="1">Postoculars (PtO)</td><td rowspan="1" colspan="1">2</td><td rowspan="1" colspan="1">2</td><td rowspan="1" colspan="1">2</td><td rowspan="1" colspan="1">2</td><td rowspan="1" colspan="1">2</td></tr><tr><td rowspan="1" colspan="1">Supralabials (SPL)</td><td rowspan="1" colspan="1">9/9</td><td rowspan="1" colspan="1">9/8</td><td rowspan="1" colspan="1">8–9</td><td rowspan="1" colspan="1">9</td><td rowspan="1" colspan="1">8–9</td></tr><tr><td rowspan="1" colspan="1">SPL–Orbit</td><td rowspan="1" colspan="1">5–6/5–6</td><td rowspan="1" colspan="1">5–6/5–6</td><td rowspan="1" colspan="1">5 (0, 5–6)</td><td rowspan="1" colspan="1">5–6 (5)</td><td rowspan="1" colspan="1">5 (0, 5–6)</td></tr><tr><td rowspan="1" colspan="1">Infralabials (IFL)</td><td rowspan="1" colspan="1">9/10</td><td rowspan="1" colspan="1">9/9</td><td rowspan="1" colspan="1">9–10</td><td rowspan="1" colspan="1">9–11</td><td rowspan="1" colspan="1">9–11</td></tr><tr><td rowspan="1" colspan="1">Temporals (TMP)</td><td rowspan="1" colspan="1">1+2/1+2</td><td rowspan="1" colspan="1">1+2/2+2</td><td rowspan="1" colspan="1">(1–2) + (3–4)</td><td rowspan="1" colspan="1">1 + (2–3)</td><td rowspan="1" colspan="1">(1–2) + (2–4)</td></tr><tr><td rowspan="1" colspan="1">Ventral scales (V)</td><td rowspan="1" colspan="1">165</td><td rowspan="1" colspan="1">160</td><td rowspan="1" colspan="1">171–176</td><td rowspan="1" colspan="1">162–165</td><td rowspan="1" colspan="1">160–176</td></tr><tr><td rowspan="1" colspan="1">Subcaudals (SC)</td><td rowspan="1" colspan="1">56</td><td rowspan="1" colspan="1">51</td><td rowspan="1" colspan="1">(49+)–51</td><td rowspan="1" colspan="1">48–50</td><td rowspan="1" colspan="1">48–56</td></tr><tr><td rowspan="1" colspan="1">Dorsal scale rows (DSR)</td><td rowspan="1" colspan="1">17-17-17</td><td rowspan="1" colspan="1">17-17-17</td><td rowspan="1" colspan="1">19-17-17</td><td rowspan="1" colspan="1">19-17-17</td><td rowspan="1" colspan="1">(17-19)-17-17</td></tr></tbody></table></table-wrap><fig id="F13719632" position="float" orientation="portrait"><object-id xmlns:xlink="http://www.w3.org/1999/xlink" content-type="arpha" xlink:type="simple">857D0045-655D-51E6-9661-16349F4D2B68</object-id><object-id xmlns:xlink="http://www.w3.org/1999/xlink" content-type="doi" xlink:type="simple">10.3897/BDJ.14.e181301.figure4</object-id><label>Figure 2.</label><caption><p>Photographs of the adult female <italic><tp:taxon-name><tp:taxon-name-part taxon-name-part-type="genus" reg="Opisthotropis">Opisthotropis</tp:taxon-name-part> <tp:taxon-name-part taxon-name-part-type="species" reg="tamdaoensis">tamdaoensis</tp:taxon-name-part></tp:taxon-name></italic> specimen from Yunnan, China (CIB 103779) in life. <bold>A</bold> Total view; <bold>B</bold> Ventral view; <bold>C</bold> Dorsal view of head; <bold>D</bold> right view of head; <bold>E</bold> Left view of head. Photos by Bo Cai.</p></caption><graphic xmlns:xlink="http://www.w3.org/1999/xlink" xlink:href="bdj-14-e181301-g002.png" position="float" id="oo_1478229.png" orientation="portrait" xlink:type="simple"><uri content-type="original_file" xlink:type="simple">https://binary.pensoft.net/fig/1478229</uri></graphic></fig><fig id="F13719634" position="float" orientation="portrait"><object-id xmlns:xlink="http://www.w3.org/1999/xlink" content-type="arpha" xlink:type="simple">8056C64A-80B9-5967-BFF4-0A2ADF820F38</object-id><object-id xmlns:xlink="http://www.w3.org/1999/xlink" content-type="doi" xlink:type="simple">10.3897/BDJ.14.e181301.figure4</object-id><label>Figure 3.</label><caption><p>Photographs of the adult female <italic><tp:taxon-name><tp:taxon-name-part taxon-name-part-type="genus" reg="Opisthotropis">Opisthotropis</tp:taxon-name-part> <tp:taxon-name-part taxon-name-part-type="species" reg="tamdaoensis">tamdaoensis</tp:taxon-name-part></tp:taxon-name></italic> specimen from Yunnan, China (CIB 103779) in preservative. <bold>A</bold> Total view; <bold>B</bold> Ventral view; <bold>C</bold> Dorsal view of head; <bold>D</bold> Ventral view of head; <bold>E</bold> right view of head; <bold>F</bold> Left view of head. Photos by Bo Cai.</p></caption><graphic xmlns:xlink="http://www.w3.org/1999/xlink" xlink:href="bdj-14-e181301-g003.png" position="float" id="oo_1478230.png" orientation="portrait" xlink:type="simple"><uri content-type="original_file" xlink:type="simple">https://binary.pensoft.net/fig/1478230</uri></graphic></fig><fig id="F13719636" position="float" orientation="portrait"><object-id xmlns:xlink="http://www.w3.org/1999/xlink" content-type="arpha" xlink:type="simple">17CD1464-E421-57C8-BE6E-4F5196097279</object-id><object-id xmlns:xlink="http://www.w3.org/1999/xlink" content-type="doi" xlink:type="simple">10.3897/BDJ.14.e181301.figure4</object-id><label>Figure 4.</label><caption><p>Photographs of the juvenile <italic><tp:taxon-name><tp:taxon-name-part taxon-name-part-type="genus" reg="Opisthotropis">Opisthotropis</tp:taxon-name-part> <tp:taxon-name-part taxon-name-part-type="species" reg="tamdaoensis">tamdaoensis</tp:taxon-name-part></tp:taxon-name></italic> specimen from Yunnan, China (CIB 103778) in preservative. <bold>A</bold> Total view; <bold>B</bold> Ventral view; <bold>C</bold> Dorsal view of head; <bold>D</bold> right view of head; <bold>E</bold> Left view of head. Photos by Bo Cai.</p></caption><graphic xmlns:xlink="http://www.w3.org/1999/xlink" xlink:href="bdj-14-e181301-g004.png" position="float" id="oo_1478234.png" orientation="portrait" xlink:type="simple"><uri content-type="original_file" xlink:type="simple">https://binary.pensoft.net/fig/1478234</uri></graphic></fig></tp:treatment-sec><ref-list><ref id="B13720104"><element-citation xmlns:xlink="http://www.w3.org/1999/xlink" publication-type="article" xlink:type="simple"><person-group person-group-type="author"><name name-style="western"><surname>Ziegler</surname><given-names>Thomas</given-names></name><name name-style="western"><surname>David</surname><given-names>Patrick</given-names></name><name name-style="western"><surname>Vu</surname><given-names>Ngoc Thanh</given-names></name></person-group><year>2008</year><article-title>A new natricine snake of the genus <italic><tp:taxon-name><tp:taxon-name-part taxon-name-part-type="genus" reg="Opisthotropis">Opisthotropis</tp:taxon-name-part></tp:taxon-name></italic> from Tam Dao, Vinh Phuc Province, northern Vietnam (<tp:taxon-name><tp:taxon-name-part taxon-name-part-type="order">Squamata</tp:taxon-name-part></tp:taxon-name>, <tp:taxon-name><tp:taxon-name-part taxon-name-part-type="family">Colubridae</tp:taxon-name-part></tp:taxon-name>)</article-title><source>Zoosystematics and Evolution</source><volume>84</volume><issue>2</issue><fpage>197</fpage><lpage>203</lpage><pub-id pub-id-type="doi">10.1002/zoos.200800004</pub-id></element-citation></ref><ref id="B13720152"><element-citation xmlns:xlink="http://www.w3.org/1999/xlink" publication-type="article" xlink:type="simple"><person-group person-group-type="author"><name name-style="western"><surname>Ziegler</surname><given-names>T</given-names></name><name name-style="western"><surname>Ziegler</surname><given-names>T N</given-names></name><name name-style="western"><surname>Peusquens</surname><given-names>J</given-names></name><name name-style="western"><surname>David</surname><given-names>P</given-names></name><name name-style="western"><surname>Vu</surname><given-names>T N</given-names></name><name name-style="western"><surname>Pham</surname><given-names>C T</given-names></name><name name-style="western"><surname>Nguyen</surname><given-names>T Q</given-names></name><name name-style="western"><surname>Le</surname><given-names>M D</given-names></name></person-group><year>2017</year><article-title>Expanded morphological definition and molecular phylogenetic position of the Tam Dao Mountain Stream Keelback <italic><tp:taxon-name><tp:taxon-name-part taxon-name-part-type="genus" reg="Opisthotropis">Opisthotropis</tp:taxon-name-part> <tp:taxon-name-part taxon-name-part-type="species" reg="tamdaoensis">tamdaoensis</tp:taxon-name-part></tp:taxon-name></italic> (<tp:taxon-name><tp:taxon-name-part taxon-name-part-type="order">Squamata</tp:taxon-name-part></tp:taxon-name>: <tp:taxon-name><tp:taxon-name-part taxon-name-part-type="family">Natricidae</tp:taxon-name-part></tp:taxon-name>) from Vietnam</article-title><source>Revue suisse de Zoologie</source><volume>124</volume><issue>2</issue><fpage>377</fpage><lpage>389</lpage><pub-id pub-id-type="doi">10.5281/zenodo.893551</pub-id></element-citation></ref></ref-list></tp:taxon-treatment>
